# Supplementary material for: SSR-Sequencing Reveals the Inter- and Intraspecific Genetic Variation and Phylogenetic Relationships among an Extensive Collection of Radish (Raphanus) Germplasm Resources
Source: Biology (Basel). 2021 Nov 30;10(12):1250. doi: 10.3390/biology10121250 (PMC8698774; doi:10.3390/biology10121250)
Supplement: Supplementary file 1 [file biology-10-01250-s001.zip]

Archive with 2 entries (2 files):
- biology-1446288-supplementary Figures.pdf
- biology-1446288-supplementary Tables.pdf
